# Supplementary material for: Estimation of sodium consumption by novel formulas derived from random spot and 12-hour urine collection
Source: PLoS One. 2021 Dec 2;16(12):e0260408. doi: 10.1371/journal.pone.0260408 (PMC8639059; doi:10.1371/journal.pone.0260408)
Supplement: S1 Dataset — (XLSX) [file pone.0260408.s004.xlsx]

## Sheet: Sheet1
No.	Age	Sex	Weight	Height	BMI	Sys total	Dias total	UNa daytime	UNa daytime	UK daytime	UK daytime	UCr daytime	UCr daytime	UrineVolume nighttime	UNa nighttime	UNa nighttime	UK nighttime	UK nighttime	UCr nighttime	UCr nighttime	spot Ucr	spot UNa	spot UK	spot UrineVolume	total volume ml	total UNa	total Una	total UK	total UK	total UCr	total Ucr
	yr		kg	cm	kg/m2	mmHg	mmHg	mmol/L	mmol/12 hrs.	mmol/L	mmol/12 hrs.	mg/dL	g/12 Hrs.	mL	mmol/L	mmol/12 hrs.	mmol/L	mmol/12 hrs.	mg/dL	g/12 Hrs.	mg/dL	mmol/L	mmol/L	mL	ml/day	mmol/day	mg/day	mmol/day	mg/day	mg/day	mg/dL
RA001	29	M	65.5	175	21.3878	119.333	74.6667	47.2412	57.776	26.6037	32.5363	47.7263	0.583693	700	56	39.2	34.4	24.1	108.64	0.76048	222.84	112	58.1	23	1923	96.976	2230.45	56.6363	2208.82	1343.25	69.852
RA002	28	M	75	170	25.9516	113.333	70	61	94.55	14	21.7	43.74	0.67797	1740	73.3908	127.7	9.90805	17.24	45.5132	0.79193	56.7	90	14.5	40	3290	222.25	5111.75	38.98	1520.22	1469.68	44.6711
RA003	27	M	85	178	26.8274	137.667	82	102	81.6	66.4	53.1	122.41	0.97928	438	101.393	44.41	59.2863	25.9674	230.588	1.00998	222.78	95	62.3	38	1238	126.01	2898.23	79.0674	3083.63	1988.66	160.635
RA004	21	M	65	179	20.2865	111.333	64	62	93	10.2	15.3	64.88	0.9732	1020	84.8431	86.54	17.9824	18.342	79.2733	0.808588	113.94	127	32.1	20	2520	179.54	4129.42	33.642	1312.04	1781.79	70.7059
RA006	28	F	52	164	19.3337	89	56.6667	123.821	48.29	87.0231	33.939	195.653	0.763046	500	50	25	49.7	24.9	92.35	0.46175	301.64	61	81.1	40	890	73.29	1685.67	58.844	2294.92	1224.66	137.602
RA007	27	F	50	168	17.7154	109.333	68.6667	63	94.5	23.4	35.1	44.75	0.67125	429	25.7716	11.056	30.12	12.9215	120.649	0.517586	40.78	64	23.5	29	1929	105.556	2427.79	47.9815	1871.28	1188.83	61.6291
RA010	27	M	67	170	23.1834	111.667	69.3333	223.953	144.45	29.2395	18.8595	124.735	0.804539	650	144	93.6	17.6	11.4	104.38	0.67847	114.13	250	27.1	45	1295	238.05	5475.15	30.2195	1178.56	1482.36	114.468
RA011	22	F	53	158	21.2306	104	76.6667	64	76.8	13	15.6	35.1	0.4212	802	108.955	87.382	16.0955	12.9086	73.5082	0.589536	76.8	91	14.3	2	2002	164.182	3776.19	28.5286	1112.62	1010.54	50.4763
RA012	29	M	66	173	22.0522	117.667	67.3333	77	30.8	18	7.2	93.11	0.37244	1365	96.7692	132.09	27.0989	36.99	86.9196	1.18645	92.28	76	18	15	1765	162.89	3746.47	44.17	1722.63	1558.84	88.3197
RA013	30	M	65	164	24.1672	128	80.3333	86	70.52	27.3	22.4	53.05	0.43501	1233	105.723	130.356	19.5418	24.0951	64.937	0.800673	72.1	132	24.7	33	2053	200.876	4620.15	46.5151	1814.09	1235.79	60.1945
RA015	28	M	72	168	25.5102	130	81	250	82	43.2622	14.19	212.254	0.696193	1000	137	137	14.6	14.6	106.8	1.068	206.19	250	67.5	28	1328	219	5037	28.79	1122.81	1763.73	132.811
RA016	40	F	62	158	24.8358	120.333	76	136	190.4	38.4	53.8	44.7	0.6258	1030	37.3689	38.49	19.8913	20.488	53.6351	0.552442	38.14	83	19.6	30	2430	228.89	5264.47	74.288	2897.23	1178.44	48.4956
RA017	23	F	44.1	160	17.2266	111	74	59	53.1	37.7	33.9	44.11	0.39699	767	61.2868	47.007	41.2356	31.6277	45.089	0.345833	39.1	81	57.1	47	1667	100.107	2302.46	65.4837	2553.86	742.377	44.5337
RA018	21	F	67	169	23.4586	101.333	66.3333	54.7295	64.745	14.8371	17.5523	30.5203	0.361055	900	111	99.9	18.1	16.3	72.9	0.6561	72	115	23.1	33	2083	164.645	3786.84	33.8623	1320.63	1016.76	48.8123
RA019	23	M	80	175	26.1224	120	64	107.092	121.656	24.132	27.414	113.297	1.28706	730	61	44.53	6.1	4.5	23.98	0.175054	121.3	111	25.5	26	1866	166.186	3822.28	31.963	1246.56	1462.54	78.3782
RA020	22	F	61	173	20.3816	106.333	80.6667	61.7111	69.425	26.4622	29.77	57.0549	0.641868	950	42	39.9	16.3	15.5	49.28	0.46816	62.11	49	24.8	25	2075	109.325	2514.47	45.32	1767.48	1109.53	53.4712
RA021	27	F	68	165	24.977	118.333	67.6667	47.8355	25.305	22.7452	12.0322	82.2926	0.435328	800	85	68	23.8	19	112.3	0.8984	78.2	45	21.8	29	1329	93.305	2146.02	31.0322	1210.26	1333.68	100.352
RA022	27	M	70	174	23.1206	116	71	55	90.75	16.6	27.4	40.1	0.662	1070	39.9252	42.72	9.55888	10.228	71.4224	0.76422	51.6	36	7.4	20	2720	133.47	3069.81	37.648	1468.27	1426.32	52.4382
RA024	22	F	82	165	30.1194	117.667	65	64	89.6	16.6	23.2	56.03	0.78442	1162	65.79	76.448	17.7874	20.669	58.3146	0.677616	111.8	129	35	32	2562	166.048	3819.1	43.82	1708.98	1461.78	57.056
RA025	21	M	71	174	23.4509	120.667	77.6667	130	100.1	41.9	32.3	102.15	0.786555	333	117.577	39.153	54.4892	18.1449	233.997	0.779211	166.7	141	35.3	33	1103	139.253	3202.82	50.4649	1968.13	1566.01	141.977
RA026	24	M	72	178	22.7244	113.667	65.6667	38.9829	75.354	6.28976	12.1581	55.6188	1.07511	3000	48	144	4	12	30.2	0.906	54.4	38	5.7	33	4933	219.354	5045.14	24.1881	943.336	1980.95	40.1571
RA028	28	M	80	180	24.6914	111.667	68.3333	67.8425	51.696	22.2669	16.9674	100.306	0.764334	1000	71	71	25.4	25.4	108.8	1.088	55.5	48	9.7	42	1762	122.696	2822.01	42.4074	1653.89	1852.31	105.125
RA029	29	M	70	175	22.8571	120	74.6667	130.781	37.011	82.9961	23.4879	203.586	0.576148	280	134	37.52	91.1	25.5	209.5	0.5866	214.3	147	39.3	13	563	74.531	1714.21	49.0109	1911.43	1162.86	206.547
RA030	28	M	68	169	23.8087	115	67.6667	71	46.15	25	16.3	99.53	0.646945	1285	68.3268	87.8	21.356	27.4425	77.4845	0.995676	128.36	80	30.5	35	1935	133.95	3080.85	43.7675	1706.93	1642.93	84.9057
RA031	27	M	60	160	23.4375	109.667	73.6667	35.3969	27.645	19.1722	14.9735	37.7689	0.294975	1100	53	58.3	21.5	23.7	93.2	1.0252	60	45	18.5	31	1881	85.945	1976.73	38.6735	1508.27	1319.6	70.1542
RA032	28	M	70	183	20.9024	121.333	78.3333	99.205	31.944	37.0571	11.9324	115.51	0.371942	400	139	55.6	56.4	22.6	215.5	0.862	119.6	102	39.2	22	722	87.544	2013.51	34.5624	1347.93	1234.31	170.957
RA033	25	F	51	155	21.2279	120.333	72.3333	86	111.8	15.1	19.6	49.6	0.6448	628	31.5096	19.788	18.0497	11.3352	52.2459	0.328104	16.8	21	8.4	28	1928	131.588	3026.52	30.9352	1206.47	972.704	50.4515
RA034	32	F	51	152	22.0741	127.667	80.3333	151	45.3	54.5	16.4	156.69	0.47007	350	125.143	43.8	35.7286	12.505	125.399	0.438895	82.97	102	29.9	50	650	89.1	2049.3	28.895	1126.9	908.485	139.767
RA035	35	F	59	164	21.9363	112	64.6667	52	148.2	10.6	30.2	22.64	0.64524	2823	53.2363	150.286	11.188	31.5837	23.6101	0.666512	22.4	82	21.9	23	5673	298.486	6865.18	61.8037	2410.34	1311.15	23.1121
RA036	55	F	64	155	26.6389	120.667	68	77	77	15.1	15.1	48.06	0.4806	1031	81.7362	84.27	17.2335	17.7677	51.532	0.531295	124.5	170	66.7	31	2031	161.27	3709.21	32.8677	1281.84	1012.6	49.857
RA037	27	F	51.5	160	20.1172	109.333	64	70	70	26.8	26.8	43	0.43	1631	80.1214	130.678	22.3969	36.5294	39.8718	0.650309	103.45	138	27.4	31	2631	200.678	4615.59	63.3494	2470.63	1080.07	41.0517
RA038	22	M	53.2	159	21.0435	106.333	68.6667	54	63.72	21.5	25.4	90.75	1.07085	600	57.8	34.68	21.98	13.188	91.504	0.549024	77	97	17.5	40	1780	98.4	2263.2	38.6	1505.4	1619.8	91
RA039	21	M	60	170	20.7612	107	69.3333	179	50.12	45.9	12.9	184.28	0.515984	313	176.419	55.219	49.0543	15.354	190.301	0.595641	218.9	163	58	33	593	105.339	2422.8	28.214	1100.35	1111.24	187.392
RA040	21	M	64	174	21.1389	109.667	72.3333	131.714	110.64	12.5905	10.576	80.8381	0.67904	300	123	36.9	33.2	10	188.7	0.5661	67.6	106	12.4	40	1140	147.54	3393.42	20.596	803.244	1245.04	109.214
RA042	39	F	57	162	21.7193	114.667	67.3333	36.4	22.75	32.728	20.455	97.6068	0.610043	300	48	14.4	43.5	13.1	169.45	0.50835	181.53	46	45.4	25	925	37.15	854.45	33.535	1307.86	1118.38	120.906
RA043	31	F	56.3	163	21.1901	109	65.6667	20	17	8.9	7.6	23.2	0.1972	1589	35.9755	57.165	13.4159	21.3179	46.692	0.741936	25.31	35	6.1	39	2439	74.165	1705.79	28.9379	1128.58	938.871	38.4941
RA044	43	F	43	152	18.6115	111.333	63.6667	189	94.5	29.5	14.8	72.01	0.36005	533	209.694	111.767	30.6443	16.3334	81.6809	0.435359	77.3	99	29.8	33	1033	206.267	4744.14	31.1834	1216.15	795.509	77.0096
RA045	23	F	58	168	20.5499	112	63	195	117	32.3	19.4	64.73	0.38838	250	216.8	54.2	36.08	9.02	144.544	0.36136	251.64	236	67.6	50	850	171.2	3937.6	28.38	1106.82	749.82	88.2141
RA046	28	F	56.5	160	22.0703	105	68.6667	154	184.8	32.1	38.5	48.54	0.58248	1510	89.7616	135.54	21.0907	31.847	40.278	0.608198	62.48	54	19.7	10	2710	320.34	7367.82	70.397	2745.48	1190.25	43.9206
RA048	21	F	49	167	17.5697	101.333	62.3333	20	42.7	10.1115	21.588	18.1033	0.386505	2400	20	48	6.1	14.6	16.8	0.4032	36.3	20	16.8	35	4535	90.7	2086.1	36.188	1411.33	789.705	17.4136
RA049	29	F	57	165	20.9366	96.3333	64.6667	74.0466	89.004	16.5579	19.9026	29.091	0.349674	600	92	55.2	32.6	19.6	63.85	0.3831	113.69	102	51.3	2	1802	144.204	3316.69	39.5026	1540.6	732.274	40.6367
RA050	20	F	56	160	21.875	115.667	70	116	116	30.9	30.9	66.1	0.661	750	113.4	85.05	29.0067	21.755	81	0.6075	54.4	105	31.9	50	1750	201.05	4624.15	52.695	2055.1	1268.2	72.4686
RA051	21	M	63	173	21.0498	111	68.3333	23	33.35	21	30.5	51.4	0.7453	1350	49.2222	66.45	16.8963	22.81	60.1222	0.81165	138.7	133	48	50	2800	99.8	2295.4	53.3	2078.7	1556.35	55.5839
RA052	21	M	61	180	18.8272	119	71	130.161	121.05	19.1774	17.835	91.4903	0.85086	900	132	118.8	18.1	16.3	134.1	1.2069	106.2	165	30.5	30	1830	239.85	5516.55	34.115	1330.49	2057.86	112.451
RA053	22	F	72	160	28.125	106.333	72	52	57.2	20.1	22.1	55.7	0.6127	542	67.1624	36.402	15.7465	8.5346	63.8472	0.346052	65.6	81	16.3	42	1642	93.602	2152.85	30.6846	1196.7	959.552	58.438
RA054	22	F	65	164	24.1672	120.333	81	120	84	63.9	44.7	87.8	0.6146	462	101.299	46.8	60.2571	27.8388	157.187	0.726204	126.7	150	62.4	12	1162	130.8	3008.4	72.5488	2829.4	1341.2	115.422
RA055	24	F	54	165	19.8347	113.333	76.6667	40.4783	18.62	32.4261	14.916	117.126	0.53878	600	68	40.8	55.4	33.2	87.8	0.5268	208.3	107	92.1	10	1060	59.42	1366.66	48.121	1876.72	1065.83	100.55
RA056	21	M	61	172	20.6193	95	61.6667	45	54	24.8	29.8	63.8	0.7656	380	86.8158	32.99	11.1737	4.246	66.1263	0.25128	116.6	38	48.2	30	1580	86.99	2000.77	34.046	1327.79	1016.98	64.3658
RA057	21	M	84	175	27.4286	108.667	79.3333	243	109.35	56.1	25.2	227.5	1.02375	845	141.68	119.72	35.3172	29.843	116.456	0.98405	89	136	21.4	45	1295	229.07	5268.61	55.063	2147.46	2008.05	155.062
RA058	24	F	47.2	154	19.9022	110.667	62.6667	107	123.05	18.5	21.3	44	0.506	430	67.6977	29.11	17.2674	7.425	80.907	0.3479	21	77	19.5	30	1580	152.16	3499.68	28.685	1118.72	854.3	54.0696
RA059	31	F	47	159	18.591	121	80	52	72.8	18	25.2	34.9	0.4886	632	79.038	49.952	20.8494	13.1768	76.5468	0.483776	26.8	61	19.9	32	2032	122.752	2823.3	38.3368	1495.14	972.576	47.863
RA060	25	F	44.5	158	17.8257	100.667	65.6667	97	135.8	16.8	23.5	50.8	0.7112	720	30.2778	21.8	13.2056	9.508	41.2722	0.29716	40.3	40	13.4	20	2120	157.6	3624.8	32.968	1285.75	1008.06	47.55
RA061	28	F	56	161	21.6041	112	66	45.7881	54.03	12.2898	14.502	43.739	0.51612	1500	41	61.5	16.8	25.2	16	0.24	98.9	76	46.4	30	2680	115.53	2657.19	39.692	1547.99	755.67	28.1966
RA063	21	M	80	178	25.2493	111.667	74.3333	61.7907	132.85	12.3233	26.495	46.0465	0.99	600	196	117.6	17.5	10.5	121.3	0.7278	27	53	9.1	50	2750	250.45	5760.35	36.955	1441.24	1718.5	62.4909
RA064	21	F	57	160	22.2656	118	61.3333	38.1852	46.395	15.0802	18.3225	35.1432	0.42699	1600	55	88	21.5	34.4	22.8	0.3648	22.6	53	21.5	15	2815	134.395	3091.08	52.7225	2056.18	792.39	28.1488
RA065	24	F	51	156	20.9566	111.667	78.6667	97.9326	87.16	28.8663	25.691	32.1652	0.28627	500	83	41.5	39.6	19.8	127	0.635	29.3	54	15.4	40	1390	128.66	2959.18	45.516	1775.12	921.72	66.3108
RA066	21	M	60	165	22.0386	110.667	71.3333	58.0968	54.03	13.7419	12.78	112.323	1.0446	300	93	27.9	32	9.6	227.5	0.6825	227	91	33	30	1230	81.93	1884.39	22.39	873.21	1728.1	140.496
RA067	23	M	65	164	24.1672	119.667	64	233.476	98.06	89.0762	37.412	193.595	0.8131	900	114	102.6	15.2	13.7	54.5	0.4905	197.5	223	98.6	20	1320	200.66	4615.18	51.072	1991.81	1304.5	98.8258
RA068	30	M	67	170	23.1834	103	77.3333	62	117.8	11.5	21.9	35.2	0.6688	830	94	78.02	15.1795	12.599	67.5482	0.56065	71.5	94	17.3	30	2730	195.82	4503.86	34.519	1346.24	1229.45	45.0348
RA069	30	F	60	165	22.0386	120.667	70	158	158	51.9	51.9	82.3	0.823	720	132.306	95.26	30.8306	22.198	89.8944	0.64724	86.2	178	59.9	20	1720	253.26	5824.98	74.098	2889.82	1470.24	85.4791
RA070	29	F	75	153	32.039	113.333	72	203	101.5	51.5	25.8	146.7	0.7335	580	239.897	139.14	34.581	20.057	180.557	1.04723	165.1	238	43.4	30	1080	240.64	5534.72	45.902	1790.18	1781.53	164.956
RA071	29	F	50	169	17.5064	103.333	60	89	93.45	17.9	18.8	64	0.672	1230	34.7805	42.78	8.33659	10.254	35.0854	0.43155	22.5	26	5.8	30	2280	136.23	3133.29	29.074	1133.89	1103.75	48.4101
RA072	21	M	60	168	21.2585	121	68.6667	123	110.7	20.9	18.8	57.58	0.51822	825	138.879	114.575	29.0667	23.98	109.607	0.90426	187.6	167	50.4	25	1725	225.275	5181.33	42.76	1667.64	1421.9	82.429
RA073	22	F	52	167	18.6453	99.3333	73.3333	54	75.6	9.9	13.9	44.4	0.6216	1235	35.417	43.74	5.8502	7.225	43.364	0.535545	38.7	84	11	35	2635	119.34	2744.82	21.085	822.315	1157.55	43.9296
RA074	21	F	48	172	16.225	103.333	68	48	50.4	13	13.7	46.7	0.49035	535	68.6168	36.71	14.8224	7.93	95.2009	0.509325	89.5	106	38	35	1585	87.11	2003.53	21.63	843.57	999.325	63.0489
RA075	21	M	65	174	21.4692	125.667	70.3333	59.2078	91.18	13.9234	21.442	57.0753	0.87896	1600	48	76.8	14.8	23.7	51.4	0.8224	74.9	142	22.3	40	3140	167.98	3863.54	45.192	1762.49	1700.96	54.1707
RA076	23	M	85	183	25.3815	124.333	80.6667	77	46.2	27.4	16.4	96.6	0.5796	1140	115.632	131.82	29.5333	33.668	77.8807	0.88784	96.6	78	27.7	40	1740	178.02	4094.46	50.108	1954.21	1467.64	84.3471
RA077	21	M	60	175	19.5918	118	70.6667	147.778	66.5	64.9333	29.22	231.233	1.04055	700	108	75.6	25.3	17.7	105	0.735	124.3	106	25.2	50	1150	142.1	3268.3	46.96	1831.44	1775.15	154.361
RA078	58	F	63	150	28	138.667	88	60	54	26.8	24.1	51.6	0.4644	820	129.049	105.82	31.1171	25.516	64.2717	0.527028	111.14	51	47.8	20	1720	159.82	3675.86	49.656	1936.58	991.228	57.6295
RA079	21	M	74	175	24.1633	118.333	65	70	84	20.1	24.1	57.5	0.69	1030	48	49.44	10.3	10.609	70.6029	0.72721	70.7	48	10.3	30	2230	133.44	3069.12	34.709	1353.65	1417.21	63.552
RA080	27	F	45	160	17.5781	98	60.6667	42	79.8	17.4	33.1	32.01	0.60819	1265	29.8419	37.75	16.5285	20.9085	34.9532	0.442158	115.22	100	43.9	15	3165	117.55	2703.65	54.0585	2108.28	1050.28	33.1843
RA081	21	M	60	179	18.726	115.667	70	77.1429	81	36.6333	38.465	82.0762	0.8618	1700	83	141.1	31.4	53.4	81.8	1.3906	55.6	60	19.3	50	2750	222.1	5108.3	91.865	3582.74	2252.8	81.92
RA082	42	F	52	153	22.2137	125	76.3333	90	198	16.8	37	25.3	0.5566	920	64.0217	58.9	17.5848	16.178	58.7554	0.54055	7.25	20	3.4	20	3120	256.9	5908.7	53.168	2073.55	1097.45	35.1747
RA083	22	M	85	167	30.478	135.667	60.3333	67.6279	87.24	23.2	29.928	77.8891	1.00477	2700	35	94.5	7.7	20.8	40.3	1.0881	121.3	56	35.7	40	3990	181.74	4180.02	50.728	1978.39	2092.52	52.4441
RA084	22	M	63	170	21.7993	101.667	60	68	20.4	51.1	15.3	221.8	0.6654	1805	46.1413	83.285	9.00194	16.2485	45.1947	0.815765	295.3	97	45.7	5	2105	103.685	2384.75	31.5285	1229.61	1480.77	70.3451
RA086	53	F	67	150	29.7778	133.667	92.6667	84	71.4	18.5	15.7	58.3	0.49555	1040	100.962	105	28.1538	29.28	84.5177	0.878984	214.96	75	69.5	40	1890	176.4	4057.2	44.98	1754.22	1374.98	72.7505
RA087	22	M	56	170	19.3772	119	69.6667	228	91.2	57.7	23.1	190.6	0.7624	840	122.619	103	18.3429	15.408	89.9143	0.75528	64.2	75	13.2	40	1240	194.2	4466.6	38.528	1502.59	1517.68	122.394
RA088	20	F	62	167	22.231	121.333	68	63	179.55	23.1	65.8	18.2	0.5187	1605	43.1526	69.26	17.9143	28.7525	35.3844	0.56792	94.4	92	22.5	5	4455	248.81	5722.63	94.5125	3685.99	1086.72	24.3933
RA089	21	M	85	179	26.5285	115	70.6667	85	131.75	11.9	18.4	55.6	0.8618	898	151.494	136.042	20.2192	18.1568	123.094	1.10538	115.9	54	24.1	48	2448	267.792	6159.22	36.5568	1425.72	1967.63	80.3771
RA091	23	F	55	164	20.4491	125.333	75.3333	67	80.4	10.5	12.6	29.2	0.3504	742	95.2453	70.672	24.1736	17.9368	101.532	0.753368	30.4	66	10.4	42	1942	151.072	3474.66	30.5368	1190.94	1103.77	56.8367
RA095	22	M	77	182	23.246	118.667	72.6667	77.715	64.348	20.7159	17.1528	101.87	0.84348	1150	43	49.45	12.8	14.7	60.7	0.69805	61	41	12.6	28	1978	113.798	2617.35	31.8528	1242.26	1541.08	77.911
RA096	21	M	73	178	23.04	121.333	80	143	92.95	39.7	25.8	100.2	0.6513	378	189.519	71.638	54.6519	20.6584	151.044	0.570948	136.6	146	50.3	28	1028	164.588	3785.52	46.5084	1813.83	1222.25	118.896
RA097	29	F	63	158	25.2363	119.333	65	108	91.8	20.2	17.2	81.4	0.6919	632	55.2911	34.944	14.3696	9.0816	74.8962	0.473344	121.7	117	58.8	32	1482	126.744	2915.11	26.2816	1024.98	1164.94	78.6062
RA098	30	F	70.5	165	25.8953	130.333	91	68	61.2	23.3	21	57.6	0.5184	615	56.0407	34.465	44.9455	27.6415	115.084	0.707767	107.63	57	41.3	25	1515	95.665	2200.3	48.6325	1896.67	1225.91	80.918
RA099	29	M	85	168	30.1162	100.667	89.3333	35	43.05	10.6585	13.11	57.0159	0.701295	1100	32	35.2	15.3	16.8	75.9	0.8349	245.65	75	41	30	2330	78.25	1799.75	29.93	1167.27	1536.69	65.9526
RA100	28	F	65	163	24.4646	123.333	81.6667	79	63.2	8.3	6.6	33.3	0.2664	530	121.585	64.44	24.2321	12.843	121.504	0.643972	43.24	98	13.1	30	1330	127.64	2935.72	19.493	760.227	909.972	68.4189
RA102	45	F	60	146	28.1479	141.333	73.6667	109	54.5	44.6	22.3	126.8	0.634	320	142.688	45.66	57.7187	18.47	206.298	0.660152	171.76	123	100	20	820	100.16	2303.68	40.8	1591.2	1294.35	157.848
RA103	52	M	63	171	21.5451	115.333	64.3333	86	103.2	18	21.6	66.2	0.7944	830	115.952	96.24	17.6458	14.646	95.1464	0.789715	107.05	88	32.2	30	2030	199.44	4587.12	36.266	1414.37	1584.12	78.0352
RA104	54	F	65	153	27.7671	137	72.3333	42	75.6	13.9	25	34.2	0.6156	1910	38	72.58	13.5251	25.833	26.5846	0.507765	23.65	38	18.3	10	3710	148.18	3408.14	50.883	1984.44	1123.37	30.2794
RA105	32	F	66	162	25.1486	108.333	74	218	196.2	50.3	45.3	100.3	0.9027	620	163.161	101.16	31.6516	19.624	108.567	0.673116	50.58	108	39.2	20	1520	297.36	6839.28	64.884	2530.48	1576.12	103.692
RA106	67	F	67	162	25.5296	111	69.6667	65.5814	56.4	22.8826	19.679	67.7566	0.582707	900	54	48.6	14.6	13.1	58.4	0.5256	55.49	54	14.1	30	1760	105	2415	32.823	1280.1	1108.65	62.9913
RA109	58	M	68	170	23.5294	148.667	90.6667	107.444	58.02	41.7593	22.55	138.401	0.747364	900	61	54.9	17.9	16.1	79.9	0.7191	267.16	88	77.5	40	1440	112.92	2597.16	38.7	1509.3	1466.86	101.866
RA112	36	F	49	159	19.3821	103.667	70.6667	30	69	13	29.9	21.4	0.4922	430	20	8.6	14.8465	6.384	59.7112	0.256758	27.86	20	8.8	30	2730	77.6	1784.8	36.264	1414.3	748.358	27.4124
RA113	51	F	54	156	22.1893	109.333	71	32	86.4	9	24.3	18.4	0.4968	370	86.7568	32.1	25.7486	9.527	100.19	0.370704	105.27	135	37.1	20	3070	118.5	2725.5	33.842	1319.84	868.054	28.2754
RA114	30	F	50	154	21.0828	100.667	80	56	56	11	11	30.9	0.309	435	76.9195	33.46	34.0092	14.794	123.727	0.538211	98.89	76	28.4	35	1435	89.46	2057.58	25.794	1005.97	847.611	59.067
RA115	41	F	64	150	28.4444	157.333	86.3333	56	103.6	29	53.7	40.8	0.7548	1520	55	83.6	23.7632	36.12	42.9746	0.653214	56.07	55	43.5	20	3370	187.2	4305.6	89.87	3504.93	1408.21	41.7868
RA116	49	F	52	160	20.3125	154.333	97	62.233	64.1	15.5456	16.012	45.1048	0.464579	1600	76	121.6	18.3	29.3	35.6	0.5696	21.93	70	20.4	30	2630	185.7	4271.1	45.312	1767.17	1034.58	39.3376
RA117	54	F	62	156	25.4767	115.333	83.6667	48	86.4	17	30.6	23.1	0.4158	1925	85.3896	164.375	11.8792	22.8675	26.1994	0.504337	18.55	39	10.3	25	3725	250.775	5767.82	53.4575	2084.84	920.637	24.7151
RA119	48	F	69	170	23.8754	137.333	94.6667	39	74.1	8.5	16.2	27.27	0.51813	740	23.1081	17.1	21.3973	15.834	78.0184	0.577336	26.19	25	5.6	40	2640	91.2	2097.6	32.024	1248.94	1095.48	41.4953
RA120	31	F	70	156	28.764	119	86.6667	124.667	56.1	40.5	18.225	149.601	0.673205	400	160	64	41.8	16.7	152.66	0.61064	179.45	138	50.9	50	850	120.1	2762.3	34.945	1362.86	1283.72	151.026
RA121	48	F	58	155	24.1415	103.667	68.3333	115.408	90.595	27.2809	21.4155	59.7083	0.46871	750	55	41.25	17.3	13	42.7	0.32025	129.1	167	63.3	35	1535	131.845	3032.43	34.4155	1342.2	789.185	51.4127
RA122	48	F	75	159	29.6665	124	71.3333	111	138.75	20.9	26.1	70.12	0.8765	935	115.545	108.035	16.7102	15.624	75.313	0.704176	105.99	181	50.4	35	2185	246.785	5676.06	41.764	1628.8	1581.1	72.3614
RA123	26	F	57.8	159	22.863	99	64.6667	56.4194	52.47	9.23548	8.589	61.4613	0.57159	1200	21	25.2	7.5	9	18.89	0.22668	163.5	99	49.3	30	2130	77.67	1786.41	17.579	685.581	799.05	37.5141
RA124	29	F	77	157	31.2386	124.667	93.6667	57	68.4	18.7	22.4	48.9	0.5868	570	101.86	58.06	30.2105	17.22	110.003	0.627015	124.1	153	74.5	20	1770	126.46	2908.58	39.59	1544.01	1213.82	68.5774
RA125	39	F	52	150	23.1111	142.333	102.333	81	89.1	34.4	37.8	28.7	0.3157	625	62.2	38.875	26.004	16.2525	80.4584	0.502865	83.3	67	26.1	25	1725	127.975	2943.42	54.0525	2108.05	818.825	47.4681
RA126	37	M	78	171	26.6749	125.667	77.3333	230	115	45.7	22.9	276.46	1.3823	490	215.816	105.75	30.7633	15.074	211.045	1.03412	257.9	180	50.6	40	990	220.75	5077.25	38.024	1482.94	2416.16	244.057
RA127	27	F	63	162	24.0055	108.333	71.6667	88	127.6	10.6	15.4	39.46	0.57217	1455	107.261	156.065	8.49072	12.354	44.8639	0.65277	41.4	63	10.8	55	2905	283.665	6524.29	27.794	1083.97	1224.77	42.1608
RA128	50	F	68	168	24.093	121	111.667	133	113.05	35.1	29.8	93.42	0.79407	1130	115.876	130.94	11.8097	13.345	45.4014	0.513036	65.62	38	30.5	30	1980	243.99	5611.77	43.115	1681.49	1306.69	65.9942
RA129	45	F	52	165	19.1001	159	91.6667	38	57	16.3	24.5	34.76	0.5214	1610	55.0124	88.57	12.1876	19.622	31.9062	0.51369	42.5	57	26.2	10	3110	145.57	3348.11	44.162	1722.32	1034.25	33.2556
RA130	38	F	49	154	20.6612	98	67	92	119.6	16.7	21.7	38.06	0.49478	1190	80.4034	95.68	21.3126	25.362	51.2916	0.61037	114.3	92	41.8	40	2490	215.28	4951.44	47.072	1835.81	1105.72	44.4064
RA131	53	F	53	145	25.2081	130.667	80	120.676	89.3	20.527	15.19	47.7784	0.35356	1200	109	130.8	6.8	8.2	36.4	0.4368	29.9	80	3.5	40	1940	220.1	5062.3	23.44	914.16	790.96	40.7711
RA132	38	M	65	165	23.8751	138.333	93.6667	49	117.6	7.2	17.3	31.27	0.75048	1725	40.6957	70.2	4.28116	7.385	43.6261	0.75255	18.2	20	3	25	4125	187.8	4319.4	24.675	962.325	1502.55	36.4255
RA133	34	M	95	175	31.0204	126.667	89	144.577	75.18	48.0231	24.972	194.733	1.01261	1700	122	207.4	12.9	21.9	74.25	1.26225	59.3	109	16.1	20	2220	282.58	6499.34	46.922	1829.96	2274.86	102.471
RA134	42	M	79	165	29.0174	127	86	187	187	20.7	20.7	76	0.76	1130	86.3097	97.53	6.06549	6.854	44.9177	0.50757	85.9	171	15.8	30	2130	284.53	6544.19	27.574	1075.39	1267.77	59.5197
RA137	38	M	63	161	24.3046	125	76.3333	251.293	145.75	40.9345	23.742	149.655	0.868	500	246	123	31.1	15.6	161.67	0.80835	127.2	275	37.9	30	1080	268.75	6181.25	39.337	1534.14	1676.16	155.2
RA138	25	M	85	175	27.7551	119	57.3333	126	189	28.3	42.5	60.09	0.90135	735	108.095	79.45	32.3095	23.7475	86.4667	0.63553	121.2	110	44.5	35	2235	268.45	6174.35	66.2575	2584.04	1536.42	68.7436
RA139	36	M	78	178	24.6181	121	81.6667	114	68.4	34.3	20.6	162.18	0.97308	380	125	47.5	31.4105	11.936	202.004	0.767615	142.2	90	25.7	30	980	115.9	2665.7	32.571	1270.27	1740.66	177.618
RA140	48	M	75	170	25.9516	122	79.6667	55	77	30.1	42.1	63.77	0.89278	1725	76.4203	131.825	39.8826	68.7975	85.5714	1.47611	36.03	37	18.3	25	3125	208.825	4802.98	110.858	4323.44	2369.01	75.8082
RA141	33	M	60	165	22.0386	105.333	64.6667	30	63	9.4	19.7	36.85	0.77385	530	36.3962	19.29	9.17547	4.863	56.966	0.30192	251.4	143	57.1	30	2630	82.29	1892.67	24.613	959.907	1076.42	40.9285
RA142	33	M	67	180	20.679	109.667	71.3333	119	89.25	22.4	16.8	88.47	0.663525	770	128.597	99.02	16.8688	12.989	118.247	0.9105	180	301	38.2	20	1520	188.27	4330.21	29.764	1160.8	1575	103.618
RA143	27	M	63	175	20.5714	109.667	69.3333	134	60.3	43.7	19.7	206	0.927	450	133.111	59.9	41.4444	18.65	216.167	0.97275	322.3	142	66.6	50	900	120.2	2764.6	38.33	1494.87	1900.15	211.128
RA144	26	M	73	171	24.9649	120	79.3333	103	113.3	25.3	27.8	105.5	1.1605	490	157.959	77.4	27.0265	13.243	172.622	0.845846	338.24	180	48.7	40	1590	190.7	4386.1	41.048	1600.87	2007.3	126.245
RA145	37	M	98	172	33.126	120.667	78.6667	187	93.5	44.9	22.5	211.3	1.0565	820	116.122	95.22	21.2073	17.39	132.461	1.08618	119.3	121	17.5	20	1320	188.72	4340.56	39.85	1554.15	2142.86	162.338
RA146	28	M	57	179	17.7897	120	69.3333	79	82.95	12.8	13.4	52.66	0.55293	920	75.1957	69.18	22.6891	20.874	122.596	1.12788	54.9	84	13.2	20	1970	152.13	3498.99	34.264	1336.3	1680.98	85.3289
RA147	50	M	61	164	22.68	119.333	76.3333	66	85.8	22	28.6	67.08	0.87204	1175	77.1915	90.7	18.7553	22.0375	84.1128	0.988325	98.5	86	21.3	25	2475	176.5	4059.5	50.6325	1974.67	1860.62	75.1768
RA148	36	M	130	180	40.1235	197.667	124.667	210.492	321	27.8459	42.465	103.913	1.58468	1200	164	196.8	21.7	26	124.2	1.4904	116.1	180	48.6	25	2725	517.8	11909.4	68.515	2672.09	3075.03	112.845
RA149	57	F	61	159	24.1288	153.333	79.6667	81	129.6	13.9	22.2	41.11	0.65776	1550	68.129	105.6	6.5	10.075	32.1355	0.4981	18.2	42	3.5	50	3150	235.2	5409.6	32.275	1258.72	1156.1	36.7016
RA150	53	F	70.8	156	29.0927	149	86.6667	60	75	22.4	28	43.77	0.547125	1330	82.9323	110.3	14.0669	18.709	52.7955	0.70218	44.8	80	8.3	30	2580	185.3	4261.9	46.749	1823.21	1249.44	48.4279
RA151	55	M	84	163	31.6158	138	83.6667	85.6391	113.9	17.7805	23.648	57.3331	0.76253	1050	84	88.2	17.2	18.1	66.7	0.70035	86.5	200	25.6	30	2380	202.1	4648.3	41.768	1628.95	1462.95	61.4685
RA152	40	M	68	165	24.977	154.333	98.3333	128	102.4	18.2	14.6	89.23	0.71384	820	73.1951	60.02	9.59756	7.87	70.4512	0.5777	167.3	201	25.5	20	1620	162.42	3735.66	22.51	877.89	1291.46	79.7198
RA154	43	M	71	166	25.7657	122	80.6667	124	86.8	29.3	20.5	173.4	1.2138	415	174.422	72.385	88.2892	36.64	200.528	0.83219	222.6	159	56	15	1115	159.185	3661.26	57.14	2228.46	2046.39	183.533
RA156	38	F	56	165	20.5693	98	66	51.6111	37.16	14.0306	10.102	62.6911	0.451376	1500	36	54	7.6	11.4	36.73	0.55095	34.38	38	8.1	20	2220	91.16	2096.68	21.462	837.018	1002.88	45.1746
RA157	34	F	59.5	164	22.1222	99.3333	68	113.898	67.2	36.0288	21.257	85.7907	0.506165	750	89	66.75	26.2	19.7	89.7	0.67275	194.7	195	54.3	40	1340	133.95	3080.85	40.972	1597.91	1178.88	87.9761
RA158	58	F	58	156	23.833	112.333	72	56.0559	45.125	22.9286	18.4575	54.8354	0.441425	600	83	49.8	24.1	14.5	71.5	0.429	46.1	65	11.5	5	1405	94.925	2183.28	32.9575	1285.34	870.305	61.9434
RA160	29	F	51	153	21.7865	98.6667	62.6667	45	45	23.1	23.1	48.73	0.4873	635	39.1496	24.86	37.1583	23.5955	115.555	0.733775	171.7	76	67.3	35	1635	69.86	1606.78	46.6555	1819.56	1221.1	74.6847
RA161	54	F	57.3	155	23.8502	127.667	86.3333	73	120.45	12.7	21	31.84	0.52536	1550	59.3226	91.95	13.4903	20.91	32.6129	0.5055	36	69	13.2	50	3200	212.4	4885.2	41.96	1636.44	1031	32.2188
RA162	54	F	62.3	155	25.9313	63	82.6667	93	130.2	17.9	25.1	40.6	0.5684	1620	103.667	167.94	15.2481	24.702	36.5469	0.59206	88.3	157	35.1	20	3020	298.14	6857.22	49.802	1942.28	1159.66	38.3993
RA163	32	F	61	170	21.1073	112	74	41	75.85	21.1	39	35.46	0.65601	1800	40.6944	73.25	8.41111	15.14	30.3694	0.54665	36.3	65	19.3	50	3650	149.1	3429.3	54.165	2112.44	1203.15	32.963
RA165	41	F	67.6	159	26.7394	102	66	152	106.4	22.5	15.8	89.33	0.62531	680	69.4118	47.2	16.2324	11.038	59.5525	0.404957	18.44	35	6.1	30	1380	153.6	3532.8	26.883	1048.44	1029.53	74.6038
RA166	37	F	69	164	25.6544	129	77.6667	68.2549	104.43	14.2627	21.822	38.5961	0.59052	1800	50	90	6.1	11	31.05	0.5589	62.9	81	7.4	30	3330	194.43	4471.89	32.822	1280.06	1149.87	34.5306
RA167	42	F	77	145	36.6231	125	86.6667	210	126	36.7	22	95.57	0.57342	1320	85.9091	113.4	11.3273	14.952	52.4932	0.69291	60.5	80	6.6	20	1920	239.4	5506.2	36.932	1440.35	1266.1	65.9427
RA168	39	F	75	157	30.4272	100.667	70.6667	95	104.5	21.7	23.9	94.31	1.03741	1030	94.8058	97.65	20.1223	20.726	75.3522	0.776128	46.76	55	14.2	30	2130	202.15	4649.45	44.626	1740.41	1813.03	85.1187
RA169	40	M	90	177	28.7274	115.333	76.3333	83	58.1	22.7	15.9	140.6	0.9842	930	79.871	74.28	17.6	16.368	137.883	1.28231	126.28	76	11.6	30	1630	132.38	3044.74	32.248	1257.67	2265.88	139.011
RA170	37	F	59	155	24.5578	121.667	82.6667	33	33	22.4	22.4	47.57	0.4757	420	47.2857	19.86	26.3619	11.072	99.2519	0.416858	377.29	93	47.6	20	1420	52.86	1215.78	33.452	1304.63	892.458	62.8492
RA171	27	F	90	160	35.1562	105.333	72	83.3696	76.7	26.6087	24.48	74.4233	0.684694	300	68	20.4	52.9	15.9	193.07	0.57921	147.47	55	63	20	1220	97.1	2233.3	40.36	1574.04	1263.49	103.565
RA175	37	F	61	170	21.1073	118	72	72	93.6	11.7	15.2	51.17	0.66521	1265	60.3202	76.305	10.3103	13.0425	33.5087	0.423885	90.9	87	19.5	15	2565	169.905	3907.82	28.2925	1103.41	1088.63	42.4419
RA176	40	F	76	163	28.6048	111.667	69.3333	248	111.6	41.2	18.5	166.96	0.75132	600	127.75	76.65	17.7917	10.675	100.35	0.6021	134.23	103	24.3	50	1050	188.25	4329.75	29.215	1139.38	1353.12	128.868
RA177	55	F	88	160	34.375	133	67.6667	207	134.55	38	24.7	106.1	0.68965	560	180	100.8	48.9	27.384	139.215	0.779606	115.31	180	32.4	10	1210	235.35	5413.05	52.124	2032.84	1469.53	121.449
RA178	30	F	57	153	24.3496	100	65.3333	94	112.8	33.9	40.7	36.73	0.44076	715	99.4196	71.085	33.0769	23.65	87.7591	0.627477	241.25	119	46	15	1915	183.885	4229.35	64.39	2511.21	1068.19	55.78
RA179	35	F	69	155	28.7201	107	71.3333	179	143.2	29.7	23.8	62.33	0.49864	730	136.548	99.68	11.5452	8.428	45.5745	0.332694	10.68	56	5.6	30	1530	242.88	5586.24	32.268	1258.45	831.204	54.3271
RA180	33	M	100	175	32.6531	130.333	82.3333	200	200	20.7	20.7	146.97	1.4697	825	123.515	101.9	15.9	13.1175	122.225	1.00835	170.05	204	38.3	25	1825	301.9	6943.7	33.8575	1320.44	2478.51	135.809
RA181	32	M	61	160	23.8281	110.667	73	101	60.6	29.1	17.5	120.48	0.72288	1470	76.5306	112.5	14.1204	20.757	46.1103	0.677821	67.88	115	15.6	20	2070	173.1	3981.3	38.212	1490.27	1400.58	67.6607
RA182	33	F	60	153	25.6312	110.667	75	61	54.9	11.9	10.7	49.4	0.4446	460	109.804	50.51	13.3413	6.137	116.763	0.537112	108.37	101	10.7	10	1360	105.41	2424.43	16.807	655.473	981.837	72.1939
RA183	49	F	62	159	24.5243	139.667	81.6667	72	50.4	17.9	12.5	83.9	0.5873	515	27.466	14.145	8.18447	4.215	60.7533	0.312879	98.53	43	11	15	1215	64.545	1484.54	16.765	653.835	899.779	74.0559
RA185	27	F	50	163	18.8189	110	68.6667	74	96.2	18.5	24.1	38.81	0.50453	410	78.7561	32.29	29.061	11.915	123.883	0.507922	189.22	69	35.5	10	1710	128.49	2955.27	36.055	1406.14	1012.92	59.2352
RA186	39	F	50	162	19.052	115.333	92.6667	73	109.5	19.9	29.9	26.9	0.4035	1230	60.3171	74.19	13.2415	16.287	37.3951	0.45996	29.2	73	14.9	30	2730	183.69	4224.87	46.147	1799.73	863.76	31.6396
RA187	34	F	53	163	19.9481	115.667	73.3333	67	33.5	47.4	23.7	110.4	0.552	380	160.395	60.95	30.2474	11.494	149.866	0.56949	141.3	130	30.8	30	880	94.45	2172.35	35.224	1373.74	1121.39	127.431
RA188	27	F	49.7	162	18.9377	106.333	73.3333	113	90.4	24	19.2	51.4	0.4112	940	46.5106	43.72	13.9064	13.072	43.5064	0.40896	77.4	58	25.3	40	1740	134.12	3084.76	32.312	1260.17	819.96	47.1241
RA189	43	F	110	155	45.7856	121.333	73.3333	194.153	132.995	27.8153	19.0535	98.9	0.677465	1000	179	179	17.5	17.5	81.9	0.819	98.9	197	28.1	35	1685	311.995	7175.89	36.5835	1426.76	1496.62	88.8199
RA190	49	F	53	167	19.0039	134.333	71	114	79.8	22.3	15.6	65	0.455	1720	98.8953	170.1	19.957	34.326	36.493	0.62768	86.9	175	33.3	20	2420	249.9	5747.7	49.966	1948.67	1082.38	44.7264
RA191	29	F	94	157	38.1354	118.333	88.3333	94	94	27.1	27.1	98.8	0.988	1935	77.2842	149.545	8.63618	16.711	62.5468	1.21028	86.8	147	10.6	35	2935	243.545	5601.54	43.771	1707.07	2198.38	74.9022
RA192	45	F	78.3	155	32.5911	142.667	98.3333	175.138	126.975	53.5517	38.825	140.566	1.0191	400	119	47.6	47.4	19	167.6	0.6704	226.4	123	71.8	25	1125	174.575	4015.22	57.795	2254.01	1689.6	150.187
RA193	31	M	102	180	31.4815	134	90	140	154	10	11	83.3	0.9163	720	88.5833	63.78	27.375	19.71	98.0472	0.70594	106.7	109	44	20	1820	217.78	5008.94	30.68	1196.52	1622.34	89.1396
RA194	47	F	79	155	32.8824	122.667	83	172	137.6	25.8	20.6	105.1	0.8408	630	102.476	64.56	22.0333	13.881	101.976	0.64245	163.5	192	44.7	30	1430	202.16	4649.68	34.441	1343.2	1483.05	103.71
RA195	42	F	48	157	19.4734	94.3333	64	88	193.6	10.9	24	30.2	0.6644	1820	67.1538	122.22	9.37033	17.054	15.0736	0.27434	30.7	81	15.7	20	4020	315.82	7263.86	41.014	1599.55	938.14	23.3368
RA196	32	F	78	170	26.9896	119.333	63	159	238.5	29.3	44	54.9	0.8235	1720	73.4419	126.32	14.0651	24.192	35.3337	0.60774	46.7	111	36.6	20	3220	364.82	8390.86	68.232	2661.05	1431.34	44.4516
RA197	57	F	76	160	29.6875	124	69	113	146.9	26.1	33.9	61.5	0.7995	920	74.3478	68.4	25.7543	23.694	44.8022	0.41218	179.9	90	91.2	20	2220	215.3	4951.9	57.624	2247.34	1211.98	54.5937
RA198	34	F	51.5	158	20.6297	91.6667	68	55	33	9.6	5.8	56.9	0.3414	1840	40.3478	74.24	8.91957	16.412	25.0304	0.46056	57.9	56	9.8	40	2440	107.24	2466.52	22.192	865.488	801.16	32.8344
RA199	51	F	68.6	155	28.5536	118.667	74.6667	47	98.7	8.1	17	23.6	0.4956	2230	44.2915	98.77	16.2673	36.276	40.9269	0.91267	130.9	139	43.2	30	4330	197.47	4541.81	53.296	2078.54	1408.27	32.5236
RA200	33	F	58	166	21.048	117.667	79.3333	66.4956	75.14	21.0274	23.761	51.3327	0.58006	600	27	16.2	10.4	6.2	62.7	0.3762	133.2	48	25.7	30	1730	91.34	2100.82	29.971	1168.87	955.96	55.2578
RA201	36	F	52	157	21.0962	100	70	74	66.6	22.9	20.6	61.1	0.5499	535	46.8879	25.085	38.6075	20.655	97.0738	0.519345	116.7	31	43	35	1435	91.685	2108.75	41.305	1610.89	1069.85	74.5537
RA202	27	F	54	165	19.8347	118.667	82.6667	55.4595	102.6	13.1946	24.41	44.2649	0.8189	1000	81	81	15.6	15.6	71	0.71	32.2	36	9.4	50	2850	183.6	4222.8	39.97	1558.83	1529.1	53.6526
RA204	31	F	100	160	39.0625	114	85.3333	162	129.6	41.2	33	112.2	0.8976	1030	170.058	175.16	20.7029	21.324	71.632	0.73781	72.7	172	20.8	30	1830	304.76	7009.48	54.324	2118.64	1635.81	89.3885
RA205	28	F	71	170	24.5675	119	72.6667	131	117.9	25	22.5	77.5	0.6975	910	102.011	92.83	16.0022	14.562	96.6011	0.87907	96.7	103	16.2	10	1810	210.73	4846.79	37.062	1445.42	1576.67	87.1088
RA206	32	F	80	158	32.0461	113.333	86.3333	53	63.6	13.8	16.6	50.5	0.606	440	68.0909	29.96	20.3455	8.952	96.0364	0.42256	98.4	69	19.8	40	1640	93.56	2151.88	25.592	998.088	1028.36	62.7049
RA207	29	F	47	152	20.3428	99.3333	71.3333	61	67.1	11.9	13.1	23.8	0.2618	1420	55.7465	79.16	9.84085	13.974	33.1085	0.47014	12.7	38	5.7	20	2520	146.26	3363.98	27.114	1057.45	732.54	29.069
RA208	31	F	85	162	32.3884	118.333	76.3333	157	125.6	14.3	11.4	51.8	0.4144	850	151.529	128.8	29.7882	25.32	94.9118	0.80675	96.7	192	20	50	1650	254.4	5851.2	36.7	1431.3	1220.35	73.9606
RA209	36	F	74	160	28.9062	113	75.6667	116	243.6	17	35.7	36	0.756	920	115.478	106.24	29.7022	27.326	89.9674	0.8277	102	137	65.8	20	3020	349.84	8046.32	63.016	2457.62	1583.4	52.4305
RA210	32	F	92	160	35.9375	132.667	82	133	305.9	31.1	71.5	40.3	0.9269	665	165.391	109.985	30.8684	20.5275	87.2098	0.579945	135.3	139	55.5	15	2965	415.885	9565.35	92.0325	3589.27	1507.3	50.8363
RA211	61	F	49.5	159	19.5799	135	79.3333	42.1818	34.8	16.5333	13.64	54.4	0.4488	750	102	76.5	26.7	20	39.6	0.297	32	112	24	25	1575	111.3	2559.9	33.6	1310.4	746	47.3651
RA212	34	M	72	178	22.7244	116	72.6667	77	150.15	30.2	58.9	57.93	1.12963	2175	30.2184	65.725	9.86437	21.455	36.2548	0.788542	56.45	49	32.6	25	4125	215.875	4965.12	80.315	3132.28	1918.11	46.4997
RA213	44	F	70	165	25.7117	109.333	75	93	167.4	12	21.6	33.32	0.59976	1032	63.9457	65.992	18.1566	18.7376	59.8664	0.617822	90.38	31	29.3	32	2832	233.392	5368.02	40.3376	1573.17	1217.92	43.0057
RA214	34	F	73	153	31.1846	114.667	84	73.8063	186.73	15.1206	38.255	25.3733	0.641945	400	71	28.4	48.5	19.4	138.37	0.55348	43.15	141	33.5	30	2930	215.13	4947.99	57.705	2250.49	1194.94	40.7831
RA215	28	F	55	160	21.4844	105.333	67.6667	109	119.9	16	17.6	42.9	0.4719	735	150.333	110.495	30.7571	22.6065	92.3429	0.67872	125.2	77	17.9	35	1835	230.395	5299.08	40.2265	1568.83	1150.82	62.715
RA216	36	F	77	168	27.2817	113.667	78.6667	99	193.05	24	46.8	34.28	0.66846	1640	71.9268	117.96	18.5463	30.416	46.0344	0.754964	181.81	189	48.4	40	3590	311.01	7153.23	77.236	3012.2	1422.72	39.6302
RA217	56	F	65	153	27.7671	118.667	83.6667	59	64.9	14.3	15.7	31.2	0.3432	1320	66.3182	87.54	14.7212	19.432	40.6273	0.53628	94.4	152	48.6	20	2420	152.44	3506.12	35.172	1371.71	878.88	36.3174
RA218	32	F	49	156	20.1348	137	101	91	77.35	19	16.2	51.4	0.4369	660	75.9697	50.14	25.7803	17.015	87.9545	0.5805	202	139	70	10	1510	127.49	2932.27	33.2	1294.8	1017.2	67.3642
RA221	23	F	48	140	24.4898	106.667	75.3333	71	78.1	12.2	13.4	40.8	0.4488	1104	51.3116	56.648	11.2877	12.4616	49.1167	0.542248	108.7	137	35.4	4	2204	134.748	3099.2	25.8416	1007.82	991.348	44.9795
RA222	43	F	52	149	23.4224	107.333	77	82	49.2	44.3	26.6	99.23	0.59538	720	83.9722	60.46	41.825	30.114	64.8619	0.467006	64.93	83	42.7	20	1320	109.66	2522.18	56.754	2213.41	1061.99	80.4535
RA223	34	M	74	167	26.5338	116	82.3333	84.4941	179.55	7.49882	15.935	45.8094	0.97345	500	148	74	7.5	3.8	141.9	0.7095	55	126	7.4	25	2625	253.55	5831.65	19.785	771.615	1683.75	64.1429
RA224	37	M	73	175	23.8367	111.667	82.3333	101	111.1	20.7	22.8	68.1	0.7491	1540	82.9091	127.68	15.8623	24.428	97.9558	1.50852	133.8	117	33.2	40	2640	238.78	5491.94	47.228	1841.89	2257.52	85.5121
RA225	24	M	55	177	17.5556	102	63.6667	75	78.75	15.2	16	80.4	0.8442	525	48.1429	25.275	20.2524	10.6325	126.31	0.663125	436.5	111	65.3	25	1575	104.025	2392.58	26.6325	1038.67	1507.13	95.6905
RA226	33	M	63	183	18.8121	126.333	79.6667	84	67.2	25.6	20.5	101.1	0.8088	890	146.865	130.71	27.8854	24.818	142.122	1.26489	74.6	59	21.2	40	1690	197.91	4551.93	45.348	1768.57	2073.84	122.712
RA227	43	M	59	177	18.8324	116.333	77.3333	115	103.5	12.2	11	80.8	0.7272	1090	88.211	96.15	13.0899	14.268	76.4032	0.832795	126.1	225	31.2	40	1990	199.65	4591.95	25.248	984.672	1559.44	78.3638
RA228	37	M	76	170	26.2976	120	79	148	148	36.6	36.6	101.5	1.015	320	147.75	47.28	69.9562	22.386	129.162	0.41332	124.1	144	64.8	20	1320	195.28	4491.44	58.996	2300.84	1428.82	108.244
RA231	40	M	70.9	167	25.4222	141.333	86.3333	92	239.2	17	44.2	37.5	0.975	740	78.9459	58.42	15.5108	11.478	98.2432	0.727	99	78	15.7	40	3340	297.62	6845.26	55.728	2173.39	1701.6	50.9461
RA234	29	M	78	174	25.763	128.333	76.3333	46	69	19.7	29.6	83.9	1.2585	3035	68.8386	208.925	13.0035	39.4655	47.0386	1.42762	93.2	55	13.3	35	4535	277.925	6392.28	69.0655	2693.55	2686.62	59.2419
RA238	21	M	98	170	33.91	160.667	100.333	81	89.1	12	13.2	82.3	0.9053	1680	52.5357	88.26	5.58393	9.381	59.1143	0.99312	54.4	82	10.2	30	2780	177.36	4079.28	22.606	881.634	1898.32	68.2849
RA239	39	M	85	176	27.4406	128.333	80.3333	52	156	7.7	23.1	24.8	0.744	1070	36.0841	38.61	11.4327	12.233	39.1673	0.41909	63.7	93	18.4	20	4070	194.61	4476.03	35.368	1379.35	1162.74	28.5686
RA240	35	M	85.65	166	31.0822	132.333	83.3333	125	193.75	15.1	23.4	54.27	0.841185	1535	81.2834	124.77	11.7739	18.073	74.5691	1.14464	107.53	222	27.8	35	3085	318.52	7325.96	41.473	1617.45	1985.64	64.3642
RA242	39	M	67	159	26.5021	126.667	90	54	81	7.8	11.7	40.26	0.6039	1080	88.3889	95.46	14.0611	15.186	110.274	1.19096	163.63	172	23.2	30	2580	176.46	4058.58	26.896	1048.94	1795.09	69.5771
RA243	53	M	74	176	23.8895	122.667	86.3333	43	27.95	27.4	17.8	80.61	0.523965	1580	65.3544	103.26	11.9209	18.835	50.9463	0.804952	45.59	32	28.5	30	2230	131.21	3017.83	36.655	1429.54	1328.68	59.5819
RA244	43	M	85	165	31.2213	119	85.3333	272	244.8	35.8	32.2	139.2	1.2528	535	251.953	134.795	36.271	19.405	183.196	0.9801	146	237	63	35	1435	379.595	8730.69	51.605	2012.6	2233.1	155.617
RA245	57	M	49	156	20.1348	111	78.3333	133	106.4	55.5	44.4	114.02	0.91216	1140	76.9474	87.72	21.1193	24.076	55.3439	0.63092	97.25	103	51.9	40	1940	194.12	4464.76	68.476	2670.56	1542.9	79.5309
RA247	33	F	48.7	154	20.5347	114	72.3333	57	85.5	21.6	32.4	38.6	0.579	640	153.375	98.16	27.5188	17.612	105.531	0.6754	152.5	249	33.8	40	2140	183.66	4224.18	50.052	1952.03	1254	58.5981
RA249	35	F	60	163	22.5827	107.333	75.3333	30	87	12.3	35.7	15.1	0.4379	1535	35.8436	55.02	10.0235	15.386	25.7306	0.394965	69.9	72	19.6	35	4435	142.02	3266.46	51.086	1992.35	833.465	18.7929
RA250	44	M	70	170	24.2215	123	88.3333	55	77	30.4	42.6	87.8	1.2292	1940	52.7629	102.36	17.6227	34.188	71.966	1.39614	141.6	89	47.2	40	3340	179.36	4125.28	76.788	2994.73	2625.64	78.612
RA251	54	M	80	170	27.6817	139.667	48.6667	95	137.75	23.6	34.2	96.5	1.39925	1080	133.111	143.76	23.1139	24.963	118.736	1.28235	95.5	172	34.1	30	2530	281.51	6474.73	59.123	2305.8	2681.65	105.994
RA252	42	M	63	160	24.6094	128.667	90.3333	74	155.4	19.7	41.4	30.3	0.6363	1540	75.2468	115.88	18.3519	28.262	65.6039	1.0103	69.5	122	27.8	40	3640	271.28	6239.44	69.712	2718.77	1646.8	45.2418
